# Supplementary material for: What Competencies Does a Community Occupational Therapist Need in Neurorehabilitation? Qualitative Perspectives
Source: Int J Environ Res Public Health. 2022 May 17;19(10):6096. doi: 10.3390/ijerph19106096 (PMC9141779; doi:10.3390/ijerph19106096)
Supplement: Supplementary file 1 [file ijerph-19-06096-s001.zip]

Archive with 2 entries (2 files):
- ijerph-1591966-Supplementary S1.pdf
- ijerph-1591966-Table S1.xlsx
