# Supplementary material for: What Competencies Does a Community Occupational Therapist Need in Neurorehabilitation? Qualitative Perspectives
Source: Int J Environ Res Public Health. 2022 May 17;19(10):6096. doi: 10.3390/ijerph19106096 (PMC9141779; doi:10.3390/ijerph19106096)
Supplement: Supplementary file 1 [file ijerph-19-06096-s001.zip › ijerph-1591966-Table S1.xlsx]

## Sheet: Operacionalización
	Initial category system
	Specific objectives	Categories	Codes	Questions
	SO1: Describe perceptions about community themes among occupational therapists dedicated to neurorehabilitation	Links between the community and neurorehabilitation	Construction of community occupational therapy	When we think of community occupational therapy, how do you consider yourself as an occupational therapist? What do you think about the subject?
			Community links	How would you describe your professional trajectory and your links with the community?
	SO1: Characterizing the theoretical skills which community occupational therapists use in the neurorehabiltiation area in Chile.	Theoretical skills	Theories and models	What theories or models do you habitually use?
			Knowledge	What knowledge should an occupational therapist have when working in neurorehabilitation?
			Theoretical basis	What is the theoretical framework you associate with community work?
	SO2: Characterizing the procedural skills used by community occupational therapists in the neurorehabilitation area in Chile.	Procedural skills	Procedures	What activities do you habitually do?
			Evaluation techniques and instruments	What type of evaluations do you use in your practice? How do you do them?
			Intervention techniques	Can you describe the interventions you habitually do?
			Community interventions	What community actions do occupational therapists do in your work space?
	SO3: Identify the types of evaluative processes carried out with university students in the Community Occupational Therapy area.	Value-related and attitudinal skills	Values	What values predominate in OT practice in your area?
			Attitudes	What attitudes do you think are essential for your neurorehabilitation work?
	SO4: Propose elements to improve teaching practicies within the Community Occupational Therapy area in Chile.	Improved teaching practices	Occupational therapists' contributions	What are the key aspects we must improve for our students to achieve good community insertion?
			Institutional contributions
			Community contributions
